# Supplementary material for: Looks Can Be Deceiving: Diagnostic Power of Exome Sequencing in Debunking 15q11.2 Copy Number Variations
Source: Genes (Basel). 2024 Nov 7;15(11):1441. doi: 10.3390/genes15111441 (PMC11594224; doi:10.3390/genes15111441)
Supplement: Supplementary file 1 [file genes-15-01441-s001.zip]

Archive with 1 entries (1 files):
- genes-3280946-supplementary.xlsx
