# Supplementary material for: Looks Can Be Deceiving: Diagnostic Power of Exome Sequencing in Debunking 15q11.2 Copy Number Variations
Source: Genes (Basel). 2024 Nov 7;15(11):1441. doi: 10.3390/genes15111441 (PMC11594224; doi:10.3390/genes15111441)
Supplement: Supplementary file 1 [file genes-15-01441-s001.zip › genes-3280946-supplementary.xlsx]

## Sheet: Foglio1
Patient	Sex	Years	Chromosomal abnormality Chr 15q11.2 BP1-BP2	Genomic Position Start	Genomic Position End	Size, Kb	Inheritance	Other LP-P CNV	Clinical Picture																				WES result
1	F	17	Deletion	22784523	23179948	395	Paternal	no	Borderline intellectual functioning, ADHD																				negative
2	F	5	Deletion	22784523	23179948	395	Paternal	1q42.2q43(232746308-242987796)x1 de novo	Developmental delay, DIA, strabismus, dysmorphisms																				not performed
3	M	19	Duplication	22784523	23739406	955	Maternal	16p13.11(15492317-16276115)x3 de novo	Macrocephaly, Intellectual disability, EEG anomalies, epilepsy, dysmorphisms, pectus excavatum, third nipples																				not performed
4	M	16	Deletion	22784523	23179948	395	De novo	no	Borderline intellectual functioning, hypogrowth, dysmorphisms																				negative
5	F	17	Duplication	22784523	23699760	915	Maternal	no	Borderline intellectual functioning, dysmorphisms, anxiety disorder																				ZMYM2: c.[1546C>T]; p.[Arg516ter] de novo
6	M	14	Duplication	22784523	23699760	915	Maternal	no	Intellectual disability, dysmorphisms																				CNKSR2:c.741+4A>G mat
7	M	7	Deletion	22762571	23086720	324	Paternal	no	Hypogrowth, relative macrocephaly, dysmorphisms, aortic coarctation, palatoschisis																				PSMD12: c.[1246del]; p.[Gln416fs] de novo
8	M	17	Duplication	22756534	23260484	503	Maternal	no	Autism spectrum disorder, ADHD, aspecific brain anomalies																				negative
9	M	8	Deletion	22756534	23249651	490	Maternal	no	Intellectual disability, aspecific brain anomalies, dysmorphisms, strabismus																				CTNNB1: c.[1304dup]; p.[Met436AspfsTer21] de novo
10	M	7	Duplication	22652060	23090547	438	Maternal	15q11.2q12(23597805-27813937)x3 mat.	Intellectual disability, diabetes mellitus type 1, aspecific brain anomalies																				not performed
11	F	9	Deletion	22762571	23077909	315	Maternal	no	Autism spectrum disorder																				negative
12	M	15	Deletion	22756534	23260484	504	De novo	no	Borderline intellectual functioning, ADHD																				CACNA1:c.[3620C>T]; p.[Ser1207Phe] de novo
13	F	10	Duplication	22943727	23049559	105	Maternal	no	Intellectual disability, dysmorphisms																				GRIN2B: c.[39_40del]; p.[Trp13fs] de novo
14	F	18	Deletion	22765628	23208842	443	Paternal	no	Macrocephaly, intellectual disability, epilepsy, EEG anomalies, aspecific brain anomalies																				negative
15	M	9	Duplication	22304625	23260484	956	Paternal	no	Intellectual disability, dysmorphisms, patent foramen ovale, polymicrogyria																				PURA: c.[399_400dup]; p.[Gln134fs] de novo
16	F	9	Duplication	22784523	23739406	955	Maternal	no	Intellectual disability, dysmorphisms of the corpus callosum, inner ear malformation with bilateral hearing loss																				negative
17	M	15	Duplication	22318597	23217514	899	Maternal	no	Intellectual disability, dysmorphisms, epilepsy, EEG anomalies, cerebellar vermis hypoplasia, ventricular septal defect, nystagmus, strabismus																				OPHN1: c.595C>G mat; c.597+3A>Cmat
18	F	9	Duplication	22756650	23208901	452	Maternal	no	Microcephaly, intellectual disability, right eye ptosis, right thumb duplication, dysmorphisms of the corpus callosum																				negative
19	M	14	Duplication	22784523	23179948	414.3	Paternal	no	Autism spectrum disorder, dysmorphisms of the corpus callosum																				negative
20	M	6	Deletion	22784523	23179948	395	Paternal	no	Intellectual disability, dysmorphisms, overgrowth, areas of periventricular hyperintensity																				negative
21	M	13	Deletion	22698522	23217514	519	Paternal	no	Autism spectrum disorder, dysmorphisms of the corpus callosum																				negative
22	F	6	Duplication	22784523	23179948	395	Paternal	no	Intellectual disability																				CLCN4: c.[847A>G]; p.[Ser283Gly] de novo
23	M	30	Duplication	20162541	23208901	3100	Undetermined	no	Intellectual disability, dysmorphisms, right retinoblastoma, dysmorphisms of the cerebellar																				negative
24	M	8	Duplication	22432504	23217513	785	Undetermined	no	Autism spectrum disorder																				SOS1: c.[671A>C]; p.[Lys224Thr] mat
25	F	7	Deletion	22652060	23217513	565	Maternal	no	Borderline intellectual functioning, dysmorphisms, epilepsy, EEG anomalies,																				GRIN2A: c.2168+1G>A de novo
26	M	4	Duplication	22729364	23086720	357	Undetermined	no	Microcephaly, intellectual disability, patent foramen ovale																				negative
27	F	15	Deletion	22762571	23087552	324	Maternal	no	EEG anomalies, borderline intellectual functioning, spasticity and extrapyramidal movements																				MECP2: c.[419C>T]; p.[Ala140Val] de novo
28	M	6	Deletion	22762571	23087552	324	Paternal	no	Autism spectrum disorder																				negative
29	F	16	Deletion	22762571	23087552	324	Paternal	no	Borderline intellectual functioning,epilepsy, EEG anomalies, dystonia, anxiety disorder																				NAA15:c.[1492dup]; p.[Met498fs] de novo
30	F	18	Duplication	22762571	23087552	324	Paternal	no	Macrocephaly, diffuse cortical dysplasia, epilepsy, EEG anomalies																				GEMIN5:c.[2200C>T]; p.[Leu734Phe]mat; c.[3232G>A]; [Val1078Ile]pat p.Val1078Ile pat
31	M	16	Duplication	20207712	23586277	3360	Maternal	no	Autism spectrum disorder, macrocephaly																				negative
32	F	7	Duplication	22815074	23090547	275	De novo	no	Intellectual disability, diffuse cortical dysplasia, epilepsy, EEG anomalies																				negative
33	F	5	Deletion	22765628	23208901	443	Undetermined	no	Microcephaly, developmental delay																				negative
34	M	1	Duplication	22762571	23388759	626	De novo	no	Developmental delay, hypotonia, dilatation of lateral ventricles, gladular hypospadia, bilateral talipes equinovarus, anemia																				VARS1: c.[1630G>C]; p.[Asp544His]mat; c.[2348A>G]; [Asp783Gly]pat
35	M	2	Duplication	22729364	23318114	588	Undetermined	no	Autism spectrum disorder, developmental delay																				negative
